# Supplementary material for: Metabolomic Profiling of Asparagine Deprivation in Asparagine Synthetase Deficiency Patient-Derived Cells
Source: Nutrients. 2023 Apr 18;15(8):1938. doi: 10.3390/nu15081938 (PMC10145675; doi:10.3390/nu15081938)
Supplement: Supplementary file 1 [file nutrients-15-01938-s001.zip]

Archive with 1 entries (1 files):
- nutrients-2270050-supplementary.pdf
